# Supplementary material for: Self-Organogenesis from 2D Micropatterns to 3D Biomimetic Biliary Trees
Source: Bioengineering (Basel). 2021 Aug 5;8(8):112. doi: 10.3390/bioengineering8080112 (PMC8389215; doi:10.3390/bioengineering8080112)
Supplement: Supplementary file 1 [file bioengineering-08-00112-s001.zip]

Archive with 10 entries (8 files):
- bioengineering-1285327-Supplementary-final/
- bioengineering-1285327-Supplementary-final/Final Suppl-Bioeng-3-08-21/
- bioengineering-1285327-Supplementary-final/Final Suppl-Bioeng-3-08-21/.DS_Store
- bioengineering-1285327-Supplementary-final/Final Suppl-Bioeng-3-08-21/bioengineering-1285327-Supplementary-final.pdf
- bioengineering-1285327-Supplementary-final/Final Suppl-Bioeng-3-08-21/Supplementary Video 1.mov
- bioengineering-1285327-Supplementary-final/Final Suppl-Bioeng-3-08-21/Supplementary Video 2.mov
- bioengineering-1285327-Supplementary-final/Final Suppl-Bioeng-3-08-21/Supplementary Video 3 - bottom-NEW.avi
- bioengineering-1285327-Supplementary-final/Final Suppl-Bioeng-3-08-21/Supplementary Video 3 - top-NEW.avi
- bioengineering-1285327-Supplementary-final/Final Suppl-Bioeng-3-08-21/Supplementary Video 4 - bottom-NEW.avi
- bioengineering-1285327-Supplementary-final/Final Suppl-Bioeng-3-08-21/Supplementary Video 4 - top-NEW.avi
